# Supplementary material for: 13C values of glycolytic amino acids as indicators of carbohydrate utilization in carnivorous fish
Source: PeerJ. 2019 Sep 18;7:e7701. doi: 10.7717/peerj.7701 (PMC6754727; doi:10.7717/peerj.7701)
Supplement: Supplemental Information 3 [file peerj-07-7701-s003.csv]

Name	Tissue	Label	Ala	Asx	Glx	Gly	His	Ile	Leu	Lys	Met	Phe	Pro	Ser	Thr	Tyr	Val
Atlantic salmon	muscle	control	-17.7519	-18.5859	-15.2938	-7.539	-17.4857	-19.5794	-27.0244	-17.0839	-21.2341	-27.2087	-18.3029	-3.7648	-6.8326	-25.9056	-23.8515
Atlantic salmon	muscle	control	-17.1834	-17.3079	-15.1789	-7.2575	-17.5021	-19.6878	-27.2806	-17.2068	-21.1507	-27.3343	-18.439	-4.121	-6.8348	-26.1029	-24.1053
Atlantic salmon	muscle	control	-17.3629	-17.5149	-15.0648	-7.4738	-17.2906	-19.7011	-27.1796	-17.1708	-21.1092	-27.0328	-18.2077	-3.936	-7.2741	-25.7903	-24.0789
Atlantic salmon	muscle	control	-17.0452	-17.6789	-15.2687	-7.525	-17.5187	-19.6087	-27.4521	-17.0969	-21.2144	-27.3401	-18.1558	-3.9131	-7.1306	-26.1733	-23.7013
Atlantic salmon	muscle	control	-16.9119	-17.3144	-15.389	-7.1604	-17.5987	-19.5918	-27.3686	-17.2076	-21.0085	-27.2685	-18.3088	-3.7965	-7.3299	-25.8791	-23.9075
Atlantic salmon	muscle	control	-16.8452	-17.2365	-15.5374	-7.289	-17.4146	-19.5918	-27.468	-17.128	-21.2418	-27.4072	-18.3761	-3.9263	-7.4906	-25.8075	-23.8173
Atlantic salmon	muscle	control	-17.9061	-18.3949	-15.1516	-7.4932	-17.4753	-19.8294	-27.5271	-17.2444	-21.0933	-27.2943	-18.2587	-4.0985	-7.4853	-25.8141	-24.209
Atlantic salmon	muscle	control	-17.6505	-18.4055	-15.58	-7.6094	-17.3522	-19.7968	-27.5948	-17.246	-21.2131	-27.2943	-18.1951	-3.9167	-7.3869	-25.9521	-23.7869
Atlantic salmon	muscle	control	-17.8111	-18.2675	-15.1516	-7.5359	-17.5984	-19.6002	-27.4001	-17.2063	-21.1033	-27.3748	-18.3564	-4.1529	-7.0899	-26.0513	-23.8517
Atlantic salmon	muscle	Palmaria_Add	-15.2068	-16.0655	-14.9752	-6.1917	-18.0938	-20.6108	-27.6829	-17.0724	-22.4638	-27.6728	-18.0827	-4.7823	-7.0936	-25.6489	-23.7346
Atlantic salmon	muscle	Palmaria_Add	-15.0839	-15.8553	-14.8498	-6.2963	-18.2277	-20.5039	-27.7398	-17.2022	-22.4564	-27.3459	-18.3572	-4.7673	-7.1838	-25.7099	-23.6328
Atlantic salmon	muscle	Palmaria_Add	-15.1005	-15.9035	-14.8473	-6.5364	-18.4547	-20.4578	-27.8391	-17.5827	-22.4485	-27.3321	-18.7565	-4.8259	-6.9054	-25.5817	-23.6053
Atlantic salmon	muscle	Palmaria_Add	-14.8758	-16.6742	-15.1078	-6.4975	-18.0642	-20.2741	-27.7136	-17.1837	-22.5033	-27.8735	-19.0496	-5.1602	-7.213	-25.9372	-23.6975
Atlantic salmon	muscle	Palmaria_Add	-14.9072	-16.4361	-15.0698	-6.3288	-18.3671	-19.9903	-27.6904	-17.2987	-22.4474	-27.6837	-18.2947	-5.2747	-7.6508	-25.7698	-23.7171
Atlantic salmon	muscle	Palmaria_Add	-15.1904	-16.4985	-15.0262	-6.2886	-18.3876	-20.1808	-27.8037	-17.1598	-22.4923	-27.8938	-18.9616	-5.3958	-7.3014	-25.8543	-23.7056
Atlantic salmon	muscle	Palmaria_Add	-15.2851	-16.5186	-15.0856	-6.4378	-18.2147	-20.2141	-27.8397	-17.3173	-22.5125	-27.3205	-17.8304	-4.8261	-7.2065	-26.0767	-23.6855
Atlantic salmon	muscle	Palmaria_Add	-15.2892	-16.2775	-15.056	-6.5559	-18.1098	-20.0398	-27.7961	-17.1212	-22.4618	-27.9161	-17.3697	-4.7769	-6.7537	-26.1246	-23.6717
Atlantic salmon	muscle	Palmaria_Add	-15.1948	-16.6056	-14.7902	-6.782	-18.0739	-19.7541	-27.6626	-17.2165	-22.5018	-27.9021	-17.9393	-4.7086	-7.3876	-25.976	-23.7085
Wheat gluten	diet ingredients	Wheat gluten	-16.1534	-22.9684	-22.7824	-11.3392	-23.9509	-27.8453	-34.1369	-21.8756	-27.8928	-30.7651	-26.8512	-12.5967	-13.4358	-31.0235	-29.48
Wheat gluten	diet ingredients	Wheat gluten	-17.0954	-23.8959	-23.347	-12.6555	-24.0451	-28.7239	-34.6787	-22.7707	-28.8837	-31.3945	-27.3476	-14.4787	-13.4876	-31.4442	-29.9768
Pea protein	diet ingredients	Pea protein	-16.4345	-22.2435	-22.9114	-17.9817	-24.7337	-24.9058	-34.5096	-23.769	-25.7776	-32.7983	-24.9814	-16.1929	-8.9169	-31.5553	-31.4248
Pea protein	diet ingredients	Pea protein	-15.9592	-21.3949	-21.346	-17.8825	-24.6542	-25.0798	-33.5436	-23.6761	-26.8757	-31.0143	-24.5942	-15.7174	-7.0629	-30.9549	-30.4589
Seaweed	diet ingredients	Palmaria palmata	-11.3625	-13.1542	-15.1462	-14.4117	-18.4287	-21.4058	-26.4331	-14.2546	-17.2773	-25.3743	-17.4486	-13.432	-10.5054	-25.1962	-19.972
Seaweed	diet ingredients	Palmaria palmata	-11.2272	-12.2609	-14.6254	-13.58	-15.9877	-19.4578	-24.0891	-13.7125	-16.2666	-24.9406	-16.5003	-9.4738	-9.4329	-24.896	-19.5736
Fish meal	diet ingredients	Fishmeal	-8.3179	-13.2722	-13.048	-5.5259	-16.1242	-18.8048	-25.9501	-15.1859	-18.9557	-24.8592	-15.7814	-3.0489	-5.6184	-24.1768	-19.7181
Fish meal	diet ingredients	Fishmeal	-9.4372	-12.6742	-11.7154	-4.9309	-16.2037	-17.5683	-24.9491	-14.7979	-18.0976	-23.857	-14.4678	-2.3156	-5.2584	-23.7143	-19.5784
Control feed for Palmaria	Compound_diet	Control_diet	-10.7583	-17.3864	-18.7059	-6.3972	-17.3977	-19.4027	-27.1884	-17.9346	-22.1032	-27.1999	-20.6549	-7.9859	-8.2076	-26.8702	-23.2905
Control feed for Palmaria	Compound_diet	Control_diet	-10.2409	-17.7648	-18.4884	-6.0457	-17.6154	-20.0423	-27.9175	-17.8025	-22.4911	-27.0136	-21.4133	-8.3913	-7.4846	-26.3652	-24.4051
Control feed for Palmaria	Compound_diet	Control_diet	-11.3643	-17.563	-18.207	-6.7564	-17.0622	-20.7168	-27.5631	-17.5824	-23.3953	-27.8524	-21.0156	-7.6926	-7.7669	-27.4087	-23.7752
Palmaria inclusion feed	Compound_diet	Palmaria_Add diet	-11.0176	-17.3542	-18.3134	-9.3152	-18.7624	-20.9673	-28.0671	-17.2217	-21.2628	-27.7731	-20.9073	-10.7583	-7.9773	-27.0317	-23.6667
Palmaria inclusion feed	Compound_diet	Palmaria_Add diet	-12.2174	-16.0346	-18.6209	-8.7556	-18.4672	-20.2126	-27.87732	-17.4236	-22.3173	-26.8815	-21.4412	-10.964	-7.7408	-28.8575	-24.7294
Palmaria inclusion feed	Compound_diet	Palmaria_Add diet	-9.6951	-16.6507	-18.7951	-8.3673	-19.0351	-20.554	-27.9861	-16.90462	-23.2562	-27.4472	-21.9061	-10.6301	-8.1913	-27.8575	-22.7943
