# Supplementary material for: 13C values of glycolytic amino acids as indicators of carbohydrate utilization in carnivorous fish
Source: PeerJ. 2019 Sep 18;7:e7701. doi: 10.7717/peerj.7701 (PMC6754727; doi:10.7717/peerj.7701)
Supplement: Supplemental Information 4 [file peerj-07-7701-s004.csv]

Diet ingredients	d15N bulk	d13C bulk
Wheat gluten	0.920	-28.054
Wheat gluten	0.961	-27.768
Pea protein	4.335	-28.869
Pea protein	4.278	-28.796
Seaweed	6.401	-21.379
Seaweed	7.017	-18.589
Fish meal	12.008	-22.218
Fish meal	12.002	-20.060
Control feed for Palmaria	7.469	-21.943
Control feed for Palmaria	6.574	-22.483
Palmaria inclusion feed	6.766	-23.221
Palmaria inclusion feed	6.240	-23.374
